# Supplementary material for: Endothelial Nitric Oxide Production and Antioxidant Response in Breath-Hold Diving: Genetic Predisposition or Environment Related?
Source: Front Physiol. 2021 Jul 9;12:692204. doi: 10.3389/fphys.2021.692204 (PMC8300565; doi:10.3389/fphys.2021.692204)
Supplement: Supplementary file 3 [file Table_3.XLSX]

## Sheet: Dati per paper
		Vascular activities			anti-inflammatory activity				antioxidant capacity				Diving Profile								NOX										FRAP									Antropometric data and gender
ID subject	CODICE	ACE	63_ENOS_rs2070744	100_ENOS_rs1799983	33_IL1B_rs1143634	17_IL1RN_rs419598	54_TNFA_rs1800629	9_IL6_rs1800795	8_SOD2_rs4880	27_CAT_rs1001179	22_PON1_rs662		Environmental	BH-Level	Mean Depth	N° dives	Max depth				Pre		Pos T30	Post T60		% T30	% T60				Pre		Pos T30	Post T60		% T30	% T60			Gender	Height	Weight	BMI	Age
1	U74708	II	Both	Both	Both	Both	GG	Both	Both	GG	AA		Swimming	High	25	17	32				30.01		21.08	40		70.2433	133.289													Male	176	78	25.1808	50
2	U74651	Both	TT	GG	TT	Both	GG	GG	CC	AA	AA		Swimming	High	27	7	28				39.81		19.7	50.33		49.4851	126.426													Male	170	70	24.2215	61
3	U74683	DD	Both	GG	Both	Both	GG	Both	Both	GG	Both		Swimming	High	29	22	42				64.41		52.24	65.56		81.1054	101.785													Female	172	63	21.2953	50
4	U74685	II	Both	GG	CC	Both	GG	Both	TT	GG	Both		Swimming	High	30	18	42				21.41		16.46	23.14		76.88	108.08													Male	170	80	27.6817	41
5	U74675	DD	Both	Both	CC	TT	GG	GG	Both	GG	Both		Swimming	High	32	17	42				154.68		123.92	136.08		80.1138	87.9752													Female	175	65	21.2245	60
6	U74735	DD	Both	GG	Both	Both	Both	GG	CC	GG	AA		Swimming	Medium	14	8	34				32.95		20.88	50.33		63.3687	152.747													Female	160	53	20.7031	65
7	U74738	II	Both	Both	Both	TT	GG	GG	CC	GG	AA		Swimming	High	28	22	30				104.162		69.0317	50.33		66.2731	48.3187													Male	177	70	22.3435	60
8	U100	DD	Both	GG	CC	TT	Both	Both	CC	GG	GG		Swimming	High	39	19	42				26.46		28.37	50.33		107.218	190.212													Male	182	82	24.7555	50
9	U101	II	Both	Both	CC	Both	GG	Both	Both	Both	AA		Swimming	High	39	14	42				31.07		33.9	50.77		109.108	163.405													Male	165	66	24.2424	47
10	U102	DD	Both	GG	Both	Both	GG	GG	Both	Both	AA		Swimming	High	39	17	42				18.64		14.34	58.08		76.9313	311.588													Male	180	80	24.6914	56
11	U103	DD	TT	GG	CC	TT	Both	CC	CC	GG	AA		Swimming	High	39	11	42				102.46		83.73	50.33		81.7197	49.1216													Male	176	74	23.8895	50
12	U104	DD	Both	GG	Both	TT	Both	Both	Both	GG	Both		Swimming	High	37	22	42				11.31		11.03	37.96		97.5243	335.632													Male	176	67	21.6296	30
13	U74640	Both	TT	GG	Both	TT	GG	Both	Both	GG	AA		Sea	High	33	21	42				13.0556		25.3242	26.3754		193.973	202.024				910.198		981.729	1096.8		107.855	120.501			Male	179	82	25.5922	40
14	U74652	DD	Both	Both	CC	Both	GG	GG	Both	Both	AA		Sea	Medium	11.9	31	27.7				2.87037		1.48858	9.4822		51.8604	330.348				1061.55		1042.11	1095.24		98.1632	103.165			Male	179	92	28.7132	44
15	U74691	Both	TT	GG	TT	TT	Both	Both	Both	Both	AA		Sea	High	27.3	15	31.9				11.5741		8.3379	29.1586		72.0395	251.93				884.8		862.511	814.306		97.4797	92.0321			Male	180	80	24.6914	35
16	U74681	DD	CC	Both	Both	TT	Both	GG	Both	GG	AA		Sea	High	17.2	21	30.8				7.22222		4.41096	15.5663		61.0748	215.534				1066.74		1097.32	991.318		102.869	92.9315			Male	182	80	24.1517	41
17	U74716	Both	Both	GG	Both	TT	GG	CC	TT	Both	Both		Sea	High	9	7	13.5				3.51852		2.6758	15.5016		76.049	440.572				932.746		944.149	886.614		101.222	95.0574			Male	185	85	24.8356	39
18	U74701	DD	Both	GG	CC	TT	GG	Both	CC	GG	Both		Sea	High	18	13	39.6				34.2593		10.621	50.33		31.0019	146.909				1060.77		924.453	911.235		87.1512	85.8974			Female	170	56	19.3772	29
19	U74723	DD	TT	GG	Both	TT	GG	Both	Both	Both	AA		Sea	High	27.4	16	43.4				15.0926		14.4566	22.6861		95.7862	150.313				1294.8		1242.19	1181.03		95.9376	91.211			Male	176	74	23.8895	30
20	U74657	Both	Both	GG	CC	TT	GG	GG	Both	Both	AA		Sea	High	28.1	10	33.9				4.72222		5.3242	19.0615		112.748	403.655				1173.25		1010.5	960.995		86.1246	81.9057			Male	185	80	23.3747	26
21	U66989	DD	TT	GG	CC	TT	GG	GG	Both	GG	AA		Sea	High	22.5	18	40.3				15.463		13.4521	37.9612		86.9953	245.497				905.274		919.01	875.729		101.513	96.7304			Female	178	65	20.5151	41
22	U74671	Both	Both	GG	Both	Both	GG	GG	Both	AA	Both		Sea	Medium	14.5	17	20.9				84.6296		82.9498	57.4434		98.015	67.8762				881.949		884.541	894.389		100.295	101.417			Female	174	62	20.4783	33
23	U74667	Both	TT	GG	Both	CC	GG	GG	Both	Both	AA		Sea	Medium	9.3	10	14.3				26.7593		0.484018	32.2006		1.80879	120.335				731.372		621.485	708.047		84.974	96.8007			Female	165	56	20.5693	36
24	U74721	II	TT	GG	Both	Both	GG	Both	Both	Both	Both		Sea	Medium	11.5	10	19.7				47.5926		6.05479	18.479		12.7221	38.8274				902.164		900.35	796.164		99.7894	88.251			Female	155	54	22.4766	43
25	U74734	DD	TT	Both	Both	TT	GG	Both	CC	Both	AA		Sea	Medium	15.8	17	31.8				13.6111		9.89041	50.33		72.6642	369.771				931.968		881.171	891.797		94.5494	95.6867			Male	173	71	23.7228	42
26	U74692	Both	CC	TT	Both	TT	GG	GG	Both	GG	Both		Sea	Medium	16	15	28.7				20.5556		16.4658	47.0227		80.1037	228.759				1054.81		1106.91	1161.33		104.939	110.097			Male	180	85	26.2346	36
27	U74694	II	Both	Both	Both	Both	GG	GG	Both	Both	Both		Sea	High	20.2	14	39.6				5.18519		2.3105	16.2136		44.5597	312.691				995.724		824.154	850.59		82.7759	85.4273			Male	186	74	21.3898	43
28	U74732	Both	Both	Both	CC	TT	GG	GG	CC	AA	Both		Sea	Medium	20.2	14	35				6.94444		2.94977	50.33		42.4767	724.752				1046		1042.11	1154.33		99.6272	110.354			Male	188	100	28.2933	48
29	U74679	DD	CC	TT	CC	TT	GG	GG	Both	Both	AA		Sea	High	22.3	17	46.5				11.2037		8.3379	31.2298		74.4209	278.745				958.922		889.983	943.631		92.8147	98.4044			Male	184	80	23.6295	38
30	U74673	Both	CC	TT	Both	Both	GG	GG	CC	AA	AA		Sea	Medium	10.6	30	30				53.9815		31.9909	50.33		59.2627	93.2357				1047.04		1039.78	1052.48		99.3123	100.525			Male	182	76	22.9441	43
31	U74693	Both	Both	GG	CC	Both	Both	GG	Both	Both	GG		Sea	High	23.7	18	46.5				17.2222		17.0137	36.2136		98.7892	210.272				1190.36		1094.73	1155.37		91.9607	97.0598			Male	190	86	23.8227	47
32	U74722	Both	TT	GG	Both	TT	GG	GG	Both	GG	AA		Sea	High	17.2	13	31.2				18.4259		19.2968	32.0712		104.726	174.055				1060.52		927.044	1152.78		87.4116	108.703			Male	171	70	23.939	53
33	U80550	DD	TT	GG	TT	TT	Both	Both	Both	GG	AA		Swimming	High	19	19	34				10.9937		11.3754	14.4632		103.472	131.558				1279.43		768.571	915.429		60.075	71.5492			Male	173	62	20.7157	45
34	U80556	DD	Both	Both	CC	Both	GG	GG	Both	Both	AA		Swimming	High	39	16	42				80.3019		54.4632	58.2526		67.823	72.542				1281.14		1163.14	972.286		90.7892	75.8957			Male	172	68	22.9854	43
35	U80455	DD	Both	GG	CC	TT	Both	GG	CC	GG	Both		Swimming	Medium	19	8	27				118.604		68.8491	50.33		58.0497	42.4354				809.714		813.143	849.143		100.42	104.866			Female	166	57	20.6852	28
36	U80568	II	Both	Both	Both	TT	GG	Both	Both	GG	Both		Swimming	High	23	17	32				91.7484		62.393	53.4807		68.0044	58.2906				1322		1279.43	1239.14		96.7776	93.7292			Male	177	80	25.5354	47
37	U80562	DD	Both	Both	Both	Both	Both	Both	Both	Both	GG		Swimming	Medium	18	8	29				92.566		44.7789	44.4281		48.3751	47.9961				1093.71		873.429	908.286		79.8574	83.0484			Male	178	69	21.7776	48
38	U80471	DD	Both	Both	TT	Both	GG	GG	Both	Both	Both		Swimming	Medium	22	19	34				20.239		17.2	11.586		84.9845	57.2458				1132.29		1055.43	904.286		93.2085	79.864			Male	174	93	30.7174	35
39	U80411	DD	TT	Both	Both	Both	GG	Both	Both	GG	Both		Swimming	High	23	9	41				75.5849		27.0246	18.6035		35.7539	24.6127				1718.86		774.857	974.571		45.0812	56.699			Male	177	82	26.1738	47
40	U80413	Both	Both	GG	CC	TT	GG	CC	Both	GG	Both		Swimming	Medium	20	11	32				28.4151		17.6211	14.3228		62.013	50.4056				1090.86		1123.43	988		102.979	90.5674			Male	178	74	23.3556	31
41	U80412	DD	TT	GG	CC	Both	GG	Both	Both	GG	Both		Swimming	Medium	21	22	19				162.943		117.06	86.4632		71.8407	53.0633				1093.43		1450.29	1463.14		132.641	133.812			Male	190	88	24.3767	52
42	U80472	Both	CC	Both	CC	TT	GG	GG	CC	AA	GG		Swimming	Medium	15	14	21				107.66		34.5333	50.33		32.0762	46.7489				1172.57		1262.29	1393.14		107.65	118.804			Male	174	80	26.4236	41
43	U74650	Both	Both	Both	CC	CC	GG	Both	TT	Both	AA		Sea	High	21	20	42				46.8618		30.1951	57.0513		64.4344	121.744				1406.67		1503.33	1128.75		106.872	80.2429			Male	180	75	23.1481	29
44	U74660	II	TT	GG	Both	TT	GG	Both	Both	GG	Both		Sea	Medium	9	11	25				39.626		22.5528	24.2308		56.9142	61.1486				1099.75		1292.58	1369.33		117.534	124.513			Male	180	78	24.0741	33
45	U74704	DD	TT	GG	CC	CC	GG	GG	TT	Both	AA		Sea	Medium	12	14	27				52.4715		30.2764	39.7009		57.7007	75.6617				1092.42		1472.17	1223.33		134.762	111.984			Male	180	83	25.6173	61
46	U74707	II	Both	GG	CC	Both	GG	GG	TT	GG	GG		Sea	Medium	24	30	32				98.813		81.252	62.0085		82.2281	62.7534				914.917		1689	1169		184.607	127.771			Male	185	77	22.4982	28
47	U74714	II	Both	GG	CC	TT	GG	Both	Both	Both	Both		Sea	Medium	23	24	28				54.1789		52.9593	43.8889		97.7491	81.0074				1383.33		1425.33	1229.33		103.036	88.8675			Female	168	62	21.9671	48
48	U77878	Both	TT	Both	CC	Both	GG	GG	TT	GG	AA		Sea	Medium	17	27	27				47.187		43.5285	33.8889		92.2467	71.8183				918.417		640.417	899.667		69.7305	97.9584			Male	174	79	26.0933	51
49	U77879	DD	TT	GG	TT	CC	GG	Both	CC	GG	Both		Sea	Medium	15	16	34				36.2927		40.1138	50.33		110.529	138.678				1272.08		1964.83	1139.92		154.458	89.6103			Male	172	77	26.0276	53
50	U80459	Both	CC	Both	CC	Both	GG	Both	Both	GG	Both		Sea	Medium	16	18	28				66.5366		34.0976	48.0769		51.2463	72.2564				1553.08		1145.5	1005		73.7565	64.71			Male	177	80	25.5354	35
															22.194	16.48	33.226				45.6457		31.3758	41.4533		73.5298	161.693				1098.04		1077.19	1035.42		99.2369	95.9645			10F 40M	176.32	74.4	23.8441	43.24
